# Supplementary material for: A Continuity Flow Based Tomographic Reconstruction Algorithm for 4D Multi-Beam High Temporal—Low Angular Sampling
Source: J Imaging. 2021 Nov 20;7(11):246. doi: 10.3390/jimaging7110246 (PMC8624918; doi:10.3390/jimaging7110246)
Supplement: Supplementary file 1 [file jimaging-07-00246-s001.zip]

Archive with 1 entries (1 files):
- jimaging-1437892-supplementary.pdf
